# Supplementary material for: Artificial Intelligence in Surgical Training for Kidney Cancer: A Systematic Review of the Literature
Source: Diagnostics (Basel). 2023 Sep 27;13(19):3070. doi: 10.3390/diagnostics13193070 (PMC10572445; doi:10.3390/diagnostics13193070)
Supplement: Supplementary file 1 [file diagnostics-13-03070-s001.zip]

Archive with 5 entries (4 files):
- Suppl files/
- Suppl files/PRISMA-S Checklist (Supp. File S3).pdf
- Suppl files/PRISMA_2020_abstract_checklist (Supp. File S2).pdf
- Suppl files/PRISMA_2020_checklist (Supp. File S1).pdf
- Suppl files/Supp. File S4.pdf
